# Supplementary material for: MIGOU: A Low-Power Experimental Platform with Programmable Logic Resources and Software-Defined Radio Capabilities
Source: Sensors (Basel). 2019 Nov 15;19(22):4983. doi: 10.3390/s19224983 (PMC6891619; doi:10.3390/s19224983)
Supplement: Supplementary file 1 [file sensors-19-04983-s001.zip]

Archive with 3 entries (3 files):
- MIGOU-Bill of Materials.pdf
- MIGOU-Manufacturing Files.zip
- MIGOU-Schematics.pdf
